# Supplementary material for: Sb-Doped SnO2 Hollow Spheres for Low-Resistance and Highly Selective Xylene Sensors
Source: Nanomaterials (Basel). 2026 Feb 28;16(5):313. doi: 10.3390/nano16050313 (PMC12985920; doi:10.3390/nano16050313)
Supplement: Supplementary file 1 [file nanomaterials-16-00313-s001.zip]

Archive with 1 entries (1 files):
- nanomaterials-4147543-supplementary.pdf
